# Supplementary material for: Heme utilization by the enterococci
Source: FEMS Microbes. 2024 Jul 2;5:xtae019. doi: 10.1093/femsmc/xtae019 (PMC11282960; doi:10.1093/femsmc/xtae019)
Supplement: xtae019_Supplemental_Files [file xtae019_supplemental_files.zip]

Archive with 2 entries (2 files):
- FEMSMC-2024-011.R2 one sentence summary.docx
- FEMSMC-2024-011.r2 supplementary data - reviews and author response.docx
